# Supplementary material for: Personalized Nutrition Recommendations Using a Bayesian Mixture Model of Concentration Constraints and Intake Preferences
Source: Stat Med. 2026 Mar 3;45(6-7):e70427. doi: 10.1002/sim.70427 (PMC12956503; doi:10.1002/sim.70427)
Supplement: Supplementary file 1 — Data S1: Supporting Information. [file SIM-45-0-s001.zip]

Archive with 4 entries (2 files):
- sim70427-sup-0001-Supinfo/
- sim70427-sup-0001-Supinfo/old/
- sim70427-sup-0001-Supinfo/old/Personalized_nutrition_recommendations_Supplemental_Material.pdf
- sim70427-sup-0001-Supinfo/Personalized_nutrition_recommendations_Supplementary_Material.pdf
